# Supplementary material for: Psychosocial factors and chronic spontaneous urticaria: a systematic review
Source: BMC Psychol. 2023 Aug 19;11:239. doi: 10.1186/s40359-023-01284-2 (PMC10440028; doi:10.1186/s40359-023-01284-2)
Supplement: Supplementary file 1 — Additional file 1: Appendix A. Supplementary Material 1. Appendix C. Supplementary Material 3. Appendix B. Supplementary Material 2. [file 40359_2023_1284_MOESM1_ESM.zip]

Archive with 4 entries (4 files):
- Appendices.docx
- Appendix C, articles included in narrative analysis.xlsx
- Appenix B, Quality Assessment.csv
- Search Strategy.xlsx
