# Supplementary material for: Psychosocial factors and chronic spontaneous urticaria: a systematic review
Source: BMC Psychol. 2023 Aug 19;11:239. doi: 10.1186/s40359-023-01284-2 (PMC10440028; doi:10.1186/s40359-023-01284-2)
Supplement: Supplementary file 1 — Additional file 1: Appendix A. Supplementary Material 1. Appendix C. Supplementary Material 3. Appendix B. Supplementary Material 2. [file 40359_2023_1284_MOESM1_ESM.zip › Appendix C, articles included in narrative analysis.xlsx]

## Sheet: Sheet1
Title	Main Author	Date	N= Male vs Female participants with CSU	Brief summary of results	Measurements Related to Psychosocial Factors used in Study
Chronic urticaria in Chinese population: a hospital-based multicenter epidemiological study	Zhong 2014	2011	M, 732: F, 1113	14% of CSU patients self- reported emotional disorders	Urticaria Activity score. The Dermatology Life Quality Index (DLQI)
Psychological well-being, quality of life and patient satisfaction among adults with chronic spontaneous urticaria in a multi-ethnic Asian population	Yong 2022	2022	M, 33: F, 82	Severity of CSU was associated with psychological burden	Dermatology Life Quality Index (DLQI), Short Form of Depression Anxiety Stress Scales (DASS-21), Short Assessment of Patient Satisfaction (SAPS)
Stress, insomnia, and chronic idiopathic urticaria--a case-control study	Yang 2005	2004	M, 22: F, 53	Higher scores of somatic and psychosomatic symptoms in CSU population, suggestion of an association between stress and the development of somatic symptoms	Major Life Events Survey, Somatic Symptoms Checklist, Insomnia Scale, Irregularity Index of Daily Life, Ego-function Index, Family Support Index,and Psychosomatic Symptoms Inventory, Ways of Coping Checklist
High prevalence of mental disorders and emotional distress in patients with chronic spontaneous urticaria	Staubach 2011	2011	M, 31: F, 69	Forty-eight of the 100 patients with CSU were found to have one or more mental disorder as assessed by diagnostic interviews and mini-DIPS. The most common mental disorders were anxiety disorders (30%), followed by depressive and somatoform disorders (17% each), adjustment disorder (4%), post-traumatic stress disorder, harmful use of alcohol (3% each), hypochondria, obsessive compulsive disorder …	mental assessment by one to three extensive diagnostic interviews, and by Mini-DIPS. Hospital Anxiety and Depression Scale German version (HADS), Symptom Check List (SCL-90R) for somatization Global Severity Index of psychological distress (GSI)
Feasibility assessment of an 8-week attention-based training programme in the management of chronic spontaneous urticaria	Ridge 2021	2021	M, 3: F, 9	ABT was acceptable to patients with CSU	Depression and Anxiety Stress Scale (DASS 21), PERMA profiler, Five Facets of Mindfulness Questionnaire(FFMQ),
Treating chronic spontaneous urticaria using a brief 'whole person' treatment approach: a proof-of-concept study	Lindsay 2015	2015	M, 1: F, 9	Three of four had improved urticaria symptomatology	N/A
Chronic idiopathic urticaria, psychological co-morbidity and posttraumatic stress: The impact of alexithymia and repression	Hunkin 2012	2012	M, 14: F, 75	Patients with CIU were more likely to report at least one stressful life event	The General Health Questionnaire-12 (GHQ-12) is the short form of a screening device for identifying the likelihood of meeting criteria for a psychiatric disorder. The cut-off score used was 11.The Perceived Stress Scale (PSS) The Posttraumatic Stress Diagnostic Scale (PDS) , The Toronto Alexithymia Scale (TAS-20), The Bendig version of the Taylor Manifest Anxiety Scale (TMAS)
				Psychological comorbidity was higher in patients with CIU
Perspectives on Living with Chronic Spontaneous Urticaria: From Onset through Diagnosis and Disease Management in the US	Goldstein 2019	2019	M, 6: F, 19	Themes associated with living with spontaneous Urticaria: What the Heck is going on?, Living with the Skinemy, Relief and confusion with diagnosis, my own personal hell, I feel like an experiment.	Semi structured interview with patients and separate interviews with physicians
					Patient diaries
				Treatment and Management Themes:
				Challenges of the care pathway, The lack of CSU education resources, The challenges of CSU symptom management.
Effect of stress on basophil function in chronic idiopathic urticaria	Dyke 2007	2007	Not reported	There was no significant difference between numbers of CSU patients and normal controls responding to CFR, ACTH or cortisol. However, the responses in the CIU patients were stronger than those in normal controls. There was also a trend towards higher serum cortisol concentrations in CIU patients. The basophil response to CRF and ACTH correlated with the serum cortisol concentration in normal cont…	Basophil activation test
					Serum cortisol
Relationship between anger and pruritus perception in patients with chronic idiopathic urticaria and psoriasis	Conrad 2008	2008	M, 9: F, 34	CSU patients have higher alexithymia when compared with psoriasis patients. Both patients with CSU and psoriasis had higher scores related to depression, anxiety and distress	Symptom checklist 90R (SCL90R), 21 toronto alexithymia scale, State trail anger and depression inventory
				CIU and psoriasis had higher trait anger
The relationship between posttraumatic stress disorder, psychiatric comorbidity, and personality traits among patients with chronic idiopathic urticaria	Chung 2010	2010	M, 18: F, 82	No. of patients meeting PTSD diagnosis was higher in patients with CSU versus control group	PDS, General Health Questionnaire-2 (GHQ28), the Social Readjustment Rating Scale (SRRS)
				CSU patients with PTSD experienced more anxiety than patients without PTSD	PSS, NEO Five Factor Inventory (NEO FFI)
Stress, psychiatric co-morbidity and coping in patients with chronic idiopathic urticaria	Chung 2010	2010	Same sample as above	Patients with CSU had significantly higher levels of stress than patients with allergy	General Health Questionnaire-28 (GHQ-28), the Social Readjustment Rating Scale (SRRS), the Perceived Stress Scale (PSS) and the Ways of Coping Checklist (WOC)
Posttraumatic Stress Disorder and Chronic Idiopathic Urticaria: The Role of Coping and Personality	Chung 2019	2019	Same Sample as above
Living with Chronic Spontaneous Urticaria in Italy: A Narrative Medicine Project to Improve the Pathway of Patient Care	Cappuccio 2017	2015	Not given	Multiple - poor trust in practitioners, ongoing physical impact of the disease	Narrative only, no quantitative measures
Psychological burden of COVID-19 on mild and moderate chronic spontaneous urticaria	Beyaz 2021	2021	M, 135: F, 374	High levels of fear, depression and anxiety were associated with CSU symptomatology	Turkish version of the Depression Anxiety and Stress Scale 21 (DASS - 21).
					Turkish Version of the Fear of Covid 19 scale (FCV-19S)
Angioedema Coexisting Chronic Spontaneous Urticaria Negatively Influences Patients' Sense of Coherence, What Results in Susceptibility to Anxiety Symptoms Occurrence	Badura-Brzoza 2021	2021	M, 26: F, 45	Coexistence of angioedema for CSU patients impairs SOC, particularly in the domains related to meaningfulness, and favours anxiety occurrence.	Urticaria Activity Score (UAS); State-Trait Anxiety Inventory (STAI); Sense of coherence (SOC)-29
Temperament and character profiles of patients with chronic idiopathic urticaria	Alan 2015	2015	M,18: F,52	The CIU group had significantly higher scores of novelty seeking and lower scores of cooperativeness, reward dependence and self-directedness than the control group.	Visual analogue scale (VAS); Temperament and Character Inventory (TCI);
Psychiatric morbidity and quality of life inpatients with chronic idiopathic urticaria	Ozkan 2007	2007	M, 13; F, 71	Psychiatric diagnosis in 60% of the patients. . The most frequently occurring psychiatric diagnosis was depressive disorders (40%).Seventy-one patients reported that they were not sufficiently informed about the features of the disorder. Most patients (81%) believed that their illnesses were due to stress,76% of the patients thought that their body images were disturbed in some degrees because of…	A generic form of the General Health Questionnaire ( HRQL) questionnaire (Medical Outcomes Study 36-ItemShort-Form Health Survey [SF-36]), and the Structured Clinical Interview for DSM-IV Axis Disorders (SCID-I)
