# Supplementary material for: Psychosocial factors and chronic spontaneous urticaria: a systematic review
Source: BMC Psychol. 2023 Aug 19;11:239. doi: 10.1186/s40359-023-01284-2 (PMC10440028; doi:10.1186/s40359-023-01284-2)
Supplement: Supplementary file 1 — Additional file 1: Appendix A. Supplementary Material 1. Appendix C. Supplementary Material 3. Appendix B. Supplementary Material 2. [file 40359_2023_1284_MOESM1_ESM.zip › Appenix B, Quality Assessment.csv]

Study First Author/Date	Title	S1. Are there clear research questions?	S2. Do the collected data allow to address the research questions?	1.1. Is the qualitative approach appropriate to answer the research question?	1.2. Are the qualitative data collection methods adequate to address the research question?	1.3. Are the findings adequately derived from the data?	1.4. Is the interpretation of results sufficiently substantiated by data?	1.5. Is there coherence between qualitative data sources, collection, analysis and interpretation?	2.1. Is randomization appropriately performed?	2.2. Are the groups comparable at baseline?	2.3. Are there complete outcome data?	2.4. Are outcome assessors blinded to the intervention provided?	2.5 Did the participants adhere to the assigned intervention?	3.1. Are the participants representative of the target population?	3.2. Are measurements appropriate regarding both the outcome and intervention (or exposure)?	3.3. Are there complete outcome data?	3.4. Are the confounders accounted for in the design and analysis?	3.5. During the study period, is the intervention administered (or exposure occurred) as intended?	4.1. Is the sampling strategy relevant to address the research question?	4.2. Is the sample representative of the target population?	4.3. Are the measurements appropriate?	4.4. Is the risk of nonresponse bias low?	4.5. Is the statistical analysis appropriate to answer the research question?	5.1. Is there an adequate rationale for using a mixed methods design to address the research question? supporting text	5.2. Are the different components of the study effectively integrated to answer the research question?	5.3. Are the outputs of the integration of qualitative and quantitative components adequately interpreted?	5.4. Are divergences and inconsistencies between quantitative and qualitative results adequately addressed?	5.5. Do the different components of the study adhere to the quality criteria of each tradition of the methods involved?
Zhong 2014	Chronic urticaria in Chinese population: a hospital-based multicenter epidemiological study	Yes	Yes	N/A	N/A	N/A	N/A	N/A	N/A	N/A	N/A	N/A	N/A	Yes	Yes	Yes	Yes	N/A	Yes	Yes	Yes	Yes	Yes	N/A	N/A	N/A	Yes	Yes
Yong 2022	Psychological well-being, quality of life and patient satisfaction among adults with chronic spontaneous urticaria in a multi-ethnic Asian population	Yes	Yes	N/A	N/A	N/A	N/A	N/A	N/A	N/A	N/A	N/A	N/A	Yes	Yes	Yes	Yes	N/A	Yes	Yes	Yes	No	Yes	N/A	No	No	No	Yes
Yang 2005	Stress, insomnia, and chronic idiopathic urticaria--a case-control study	Yes	Yes	Can't tell	Can't tell	No	No	Can't tell	Yes	Yes	Yes	Yes	N/A	Yes	Yes	Yes	Yes	N/A	Can't tell	Yes	Yes	No	Yes	Can't tell	No	No	Can't tell	Can't tell
Staubach 2011	High prevalence of mental disorders and emotional distress in patients with chronic spontaneous urticaria	Yes	No	Yes	Yes	No	No	Can't tell	N/A	N/A	Yes	N/A	N/A	Yes	Yes	Yes	Can't tell	N/A	Yes	No	Yes	No	Can't tell	Yes	Yes	No	N/A	Can't tell
Ozkan 2007	Psychiatric Morbidity and quality of life in Patients with Chronic Idiopathic Urticaria	Yes	Yes	Yes	Yes	Yes	Yes	Yes	Can't tell	Yes	Yes	N/A	N/A	Yes	Yes	Yes	No	N/A	Yes	Yes	Yes	No	Yes	Yes	Yes	Yes	Yes	Yes
Ridge 2021	Feasibility assessment of an 8-week attention-based training programme in the management of chronic spontaneous urticaria	Yes	Yes	Yes	Yes	Yes	Yes	Yes	Yes	N/A	Yes	No	Yes	Yes	Yes	Yes	No	Yes	Yes	Yes	Yes	Yes	Yes	Yes	Yes	Yes	Yes	Yes
Lindsay 2015	Treating chronic spontaneous urticaria using a brief 'whole person' treatment approach: a proof-of-concept study	Yes	Yes	Yes	N/A	Yes	Yes	N/A	No	N/A	Yes	N/A	N/A	Yes		Yes	Yes	Yes	Yes	Yes	Yes	Can't tell	Yes	N/A	Yes	No	No	Yes
Hunkin 2012	Chronic idiopathic urticaria, psychological co-morbidity and posttraumatic stress: The impact of alexithymia and repression	Yes	Yes	N/A	N/A	Yes	Yes	N/A	Can't tell	Can't tell	Yes	Can't tell	N/A	Yes	Yes	Yes	Yes	N/A	Yes	Yes	Yes	No	Yes	N/A	N/A	N/A	N/A	Yes
Goldstein 2019	Perspectives on Living with Chronic Spontaneous Urticaria: From Onset through Diagnosis and Disease Management in the US	Yes	Yes	Yes	Yes	Yes	Yes	Yes		N/A	Yes	No	N/A	Yes	Yes	Yes	N/A	N/A	Can't tell	Yes	Yes	No	No	N/A	Yes	Yes	Yes	Yes
Dyke 2008	Effect of stress on basophil function in chronic idiopathic urticaria	No research question or hypothesis stated in the introduction	Can't tell	N/A	N/A	N/A	N/A	N/A	No	No	Yes	Can't tell	N/A	Yes	Yes	Yes	Can't tell	N/A	No	Can't tell	Yes	Yes	No	N/A	Yes	N/A	N/A	N/A
Conrad 2008	Relationship between anger and pruritus perception in patients with chronic idiopathic urticaria and psoriasis	Yes	Yes	N/A	N/A	N/A	N/A	N/A	Can't tell	Yes	Yes	Can't tell	N/A	Yes	Yes	Yes	Yes	N/A	Yes	Yes	Yes	No	Yes	N/A	N/A	N/A	N/A	N/A
Chung 2010	The relationship between posttraumatic stress disorder, psychiatric comorbidity, and personality traits among patients with chronic idiopathic urticaria	Yes	Yes	Yes	Yes	Yes	Yes	Can't tell	No	Yes	Yes	Can't tell	N/A	Yes	Yes	Yes	Yes	Yes	Yes	Yes	Yes	Can't tell	Yes	Yes	Yes	Yes	YEs	YEs
Chung 2019	Posttraumatic Stress Diosrder and Chronic Idiopathic Urticaria: The Role of Coping and Personality	Yes	Yes	N/A	N/A	N/A	N/A	N/A	Yes	Yes	Yes	Can't tell	N/A	Yes	Yes	Yes	Yes	N/A	Yes	Yes	Yes	No	Yes	N/A	N/A	N/A	N/A	N/A
Chung 2010	Stress, psychiatric co-morbidity and coping in patients with chronic idiopathic urticaria	Yes	Yes	Can't tell	N/A	Yes	Yes	N/A	No	Yes	Yes	Can't tell	N/A	Yes	Yes	Yes	Yes	Can't tell	Yes	Yes	Yes	No	Yes	N/A	N/A	N/A	N/A	N/A
Beyaz 2021	Psychological Burden of COVID-19 on Mild and Moderate Chronic Spontaneous Urticaria		Yes	N/A	N/A	N/A	N/A	N/A	N/A	N/A	Yes	Can't tell	N/A	Yes	Yes	Yes	No	N/A	Yes	Yes	Yes	No	Yes	N/A	N/A	N/A	N/A	N/A
Cappuccio 2017	Living with Chronic Spontaneous Urticaria in Italy: A Narrative Medicine Project to Improve the Pathway of Patient Care	Yes	Yes	Yes	Yes	Yes	No	Yes	N/A	N/A	N/A	N/A	N/A	Yes	N/A	N/A	N/A	N/A	Yes	Yes	Yes	No	Yes	N/A	N/A	N/A	N/A	N/A
Badura-Brzoza 2021	Angioedema Coexisting Chronic Spontaneous Urticaria Negatively Influences Patients' Sense of Coherence, What Results in Susceptibility to Anxiety Symptoms Occurrence	Yes	Yes	N/A	N/A	N/A	N/A	N/A	Yes	Yes	Yes	Can't tell	N/A	Yes	Yes	Yes	Can't tell	N/A	Yes	Yes	Yes	Yes	Yes	N/A	N/A	N/A	N/A	N/A
Alan 2015	Temperament and character profiles of patients with chronic idiopathic urticaria	Yes	Yes	N/A	N/A	N/A	N/A	N/A	Yes	Yes	Yes	Can't tell	N/A	Yes	Yes	Yes	Yes	Yes	Yes	Yes	Yes	No	Yes	N/A	N/A	N/A	N/A	N/A
