# Supplementary material for: Psychosocial factors and chronic spontaneous urticaria: a systematic review
Source: BMC Psychol. 2023 Aug 19;11:239. doi: 10.1186/s40359-023-01284-2 (PMC10440028; doi:10.1186/s40359-023-01284-2)
Supplement: Supplementary file 1 — Additional file 1: Appendix A. Supplementary Material 1. Appendix C. Supplementary Material 3. Appendix B. Supplementary Material 2. [file 40359_2023_1284_MOESM1_ESM.zip › Search Strategy.xlsx]

## Sheet: Sheet1
Database	Person		Outcome	Search Results
	“Chronic Spontaneous Urticaria” OR “CSU” OR “urticaria” or Chronic Urticaria”	AND	“psychosomatic” OR “psycho-somatic” OR “psychosocial” OR “psycho-social” OR “Stress*” OR “Lifestyle” OR “emotional* triggers*” OR “emotion*” OR “Allostatic load” OR “alcohol*” OR “tobacco” OR “substance misuse” OR “adverse life experience*” OR “Adversity”
Medline	20448		2140145	430
Psychinfo	333		773930	92
CINAHL	1461		409784	63
ProQuest nursing and allied health source	876		157.904	38
Total				623
